# Supplementary material for: The Effect of Low-Level Laser Therapy to Reduce Pain Caused by Orthodontic Separators: A Randomized, Double-Blind Placebo-Controlled, Split-Mouth Study
Source: Dent J (Basel). 2025 Apr 22;13(5):181. doi: 10.3390/dj13050181 (PMC12110088; doi:10.3390/dj13050181)
Supplement: Supplementary file 1 [file dentistry-13-00181-s001.zip]

Archive with 1 entries (1 files):
- dentistry-3503788-supplementary.pdf
